# Supplementary material for: Molecular Cloning, Recombinant Expression and Antifungal Activity of BnCPI, a Cystatin in Ramie (Boehmeria nivea L.)
Source: Genes (Basel). 2017 Oct 11;8(10):265. doi: 10.3390/genes8100265 (PMC5664115; doi:10.3390/genes8100265)
Supplement: Supplementary file 1 [file genes-08-00265-s001.zip]

Archive with 5 entries (4 files):
- Supplementary File(s)/
- Supplementary File(s)/Figure S1.doc
- Supplementary File(s)/Figure S2.doc
- Supplementary File(s)/Figure S3.doc
- Supplementary File(s)/Figure S4.doc
